# Supplementary material for: Culture Dependent and Independent Analysis of Potential Probiotic Bacterial Genera and Species Present in the Phyllosphere of Raw Eaten Produce
Source: Int J Mol Sci. 2019 Jul 26;20(15):3661. doi: 10.3390/ijms20153661 (PMC6696213; doi:10.3390/ijms20153661)
Supplement: Supplementary file 1 [file ijms-20-03661-s001.zip]

Archive with 4 entries (3 files):
- supplementary files/
- supplementary files/Supplemental Figure 1_final_SP.docx
- supplementary files/Supplemental Figure 2_final_SP.docx
- supplementary files/Supplemental Table 1_final_SP.xlsx
