# Supplementary material for: Culture Dependent and Independent Analysis of Potential Probiotic Bacterial Genera and Species Present in the Phyllosphere of Raw Eaten Produce
Source: Int J Mol Sci. 2019 Jul 26;20(15):3661. doi: 10.3390/ijms20153661 (PMC6696213; doi:10.3390/ijms20153661)
Supplement: Supplementary file 1 [file ijms-20-03661-s001.zip › supplementary files/Supplemental Table 1_final_SP.xlsx]

## Sheet: Sheet1
Supplemental Table 1: Identification of 156 bacterial isolates derived from the phyllosphere of Trigonella foenumgraecum, Cichorium endivia, Coriandrum sativum, Petroselinum crispum and Thymus vulgaris, using MALDI-TOF mass spectrometry. A score of 2.30–3.00 was considered as highly probable species identification (dark green), a score of 2.00–2.29 as secure genus and probable species identificat…
Host plant	Isolate Name	Organism	Score
Trigonella foenograecum	B1_1_MRS10	Bacillus acidicola	1.861
	B1_1_MRS14	Bacillus acidicola	1.828
	B1_1_MRS15	Bacillus acidicola	1.75
	B1_1_MRS12	Bacillus acidicola	1.701
	B1_1_MRS21	Bacillus acidicola	1.788
	B1_1_MRS22	Bacillus acidicola	1.855
	B1_1_MRS23	Bacillus acidicola	1.77
	B1_1_MRS5	Bacillus acidicola	1.874
	B1_1_MRS6	Bacillus acidicola	1.719
	B1_1_MRS8	Bacillus acidicola	1.793
	B1_1_MRS20	Bacillus coagulans	1.736
	B1_1_MRS11	Bacillus sp.	1.615
	B1_1_MRS16	Bacillus sp.	1.645
	B1_1_MRS18	Bacillus sp.	1.615
	B1_1_MRS3	Bacillus sp.	1.545
	B1_1_MRS25	Bacillus sp.	1.548
	B4_1_MRS13	Bacillus sp.	1.509
	B4_1_MRS16	Bacillus sp.	1.449
	B4_1_MRS3	Bacillus sp.	1.598
	B1_1_MRS1	Enterococcus faecium	2.16
	B4_1_MRS1	Enterococcus faecium	2.258
	B4_1_MRS10	Enterococcus faecium	2.202
	B4_1_MRS11	Enterococcus faecium	2.234
	B4_1_MRS12	Enterococcus faecium	2.197
	B4_1_MRS15	Enterococcus faecium	2.25
	B4_1_MRS2	Enterococcus faecium	2.279
	B4_1_MRS4	Enterococcus faecium	2.227
	B4_1_MRS5	Enterococcus faecium	2.233
	B4_1_MRS19	Enterococcus faecium	2.241
	B4_1_MRS8	Enterococcus faecium	2.3
	B4_1_MRS9	Enterococcus faecium	2.377
	B1_1_MRS24	Leuconostoc lactis	1.621
	B1_1_MRS13	not reliable identification	1.58
	B1_1_MRS17	not reliable identification	1.625
	B1_1_MRS2	not reliable identification	1.361
	B1_1_MRS19	not reliable identification	1.552
	B1_1_MRS4	not reliable identification	1.501
	B1_1_MRS9	not reliable identification	1.698
	B4_1_MRS17	not reliable identification	1.659
	B4_1_MRS6	not reliable identification	1.206
	B4_1_MRS18	not reliable identification	1.498
	B4_1_MRS7	not reliable identification	1.209
Cichorium endivia var. crispum	F1_1_1_MRS2	Enterococcus faecium	2.451
	F1_1_1_MRS6	Enterococcus faecium	1.755
	F1_1_1_MRS7	Enterococcus faecium	2.248
	F1_2_1_MRS2	Enterococcus faecium	2.217
	F1_4_1_MRS3	Enterococcus faecium	2.234
	F1_5_1_MRS2	Enterococcus faecium	2.312
	F1_6_1_MRS1	Enterococcus faecium	2.38
	F1_6_1_MRS10	Enterococcus faecium	2.425
	F1_6_1_MRS11	Enterococcus faecium	2.306
	F1_6_1_MRS12	Enterococcus faecium	2.362
	F1_6_1_MRS3	Enterococcus faecium	2.388
	F1_6_1_MRS13	Enterococcus faecium	2.493
	F1_6_1_MRS4	Enterococcus faecium	2.389
	F1_6_1_MRS5	Enterococcus faecium	2.389
	F1_6_1_MRS6	Enterococcus faecium	2.408
	F1_6_1_MRS7	Enterococcus faecium	2.389
	F1_6_1_MRS8	Enterococcus faecium	2.439
	F1_6_1_MRS9	Enterococcus faecium	2.167
	F1_7_1_MRS3	Enterococcus faecium	2.417
	F2_1_1_MRS2	Enterococcus faecium	2.44
	F1_4_1_MRS1	not reliable identification	1.328
	F1_7_1_MRS1	Pediococcus pentosaceus	2.026
	F1_7_1_MRS2	Pediococcus pentosaceus	1.983
	F1_8_1_MRS1	Pediococcus pentosaceus	1.939
	F1_8_1_MRS2	Pediococcus pentosaceus	1.939
	F1_8_1_MRS3	Pediococcus pentosaceus	1.978
	F1_8_1_MRS4	Pediococcus pentosaceus	2.053
	F1_8_1_MRS5	Pediococcus pentosaceus	2.019
	F2_1_1_MRS1	Pediococcus pentosaceus	2.12
	F2_2_1_MRS1	Pediococcus pentosaceus	2.006
	F2_3_1_MRS1	Pediococcus pentosaceus	1.958
	F2_3_1_MRS2	Pediococcus pentosaceus	1.988
	F2_5_1_MRS1	Pediococcus pentosaceus	1.878
Coriandrum sativum	K21_1_1_MRS11	Lactobacillus plantarum	2.273
	K1_6_MRS1	Pediococcus pentosaceus	2.17
	K1_6_MRS10	Pediococcus pentosaceus	2.094
	K1_6_MRS11	Pediococcus pentosaceus	2.112
	K1_6_MRS12	Pediococcus pentosaceus	2.084
	K1_6_MRS13	Pediococcus pentosaceus	1.998
	K1_6_MRS14	Pediococcus pentosaceus	1.799
	K1_6_MRS15	Pediococcus pentosaceus	2.035
	K1_6_MRS16	Pediococcus pentosaceus	1.937
	K1_6_MRS17	Pediococcus pentosaceus	1.931
	K1_6_MRS18	Pediococcus pentosaceus	2.113
	K1_6_MRS19	Pediococcus pentosaceus	2.042
	K1_6_MRS2	Pediococcus pentosaceus	2.141
	K1_6_MRS20	Pediococcus pentosaceus	1.961
	K1_6_MRS3	Pediococcus pentosaceus	2.028
	K1_6_MRS4	Pediococcus pentosaceus	1.92
	K1_6_MRS5	Pediococcus pentosaceus	1.894
	K1_6_MRS6	Pediococcus pentosaceus	2.174
	K1_6_MRS8	Pediococcus pentosaceus	1.997
	K1_6_MRS9	Pediococcus pentosaceus	2.005
	K21_1_1_MRS1	Staphylococcus epidermidis	2.242
	K21_1_1_MRS12	Staphylococcus hominis	2.064
	K21_1_1_MRS13	Staphylococcus hominis	1.939
	K21_1_1_MRS14	Staphylococcus hominis	2.137
	K21_1_1_MRS5	Staphylococcus hominis	1.848
	K21_1_1_MRS6	Staphylococcus hominis	2.211
	K21_1_1_MRS7	Staphylococcus hominis	1.74
Petroselinum crispum	P2_5_MRS15	Bacillus acidicola	1.798
	P2_5_MRS3	Bacillus acidicola	1.737
	P2_5_MRS4	Bacillus acidicola	1.702
	P2_5_1_MRS11	Bacillus sp.	1.469
	P2_5_MRS10	Bacillus sp.	1.639
	P2_5_MRS11	Bacillus sp.	1.612
	P2_5_MRS2	Bacillus sp.	1.671
	P2_5_MRS12	Bacillus sp.	1.693
	P2_5_MRS5	Bacillus sp.	1.618
	P2_5_MRS16	Bacillus sp.	1.552
	P2_5_MRS8	Bacillus sp.	1.639
	P2_5_MRS9	Bacillus sp.	1.616
	P2_5_1_MRS10	not reliable identification	1.239
	P2_5_1_MRS6	not reliable identification	1.432
	P2_5_1_MRS7	not reliable identification	1.18
	P2_5_1_MRS8	not reliable identification	1.295
	P2_5_1_MRS9	not reliable identification	1.246
	P2_5_MRS7	not reliable identification	1.663
	P2_5_1_MRS1	Pediococcus pentosaceus	1.826
Thymus vulgaris	T1_8_1_MRS1	Bacillus sp.	1.641
	T2_5_1_MRS13	Bacillus sp.	1.407
	T2_5_1_MRS7	Bacillus sp.	1.49
	T2_8_1_MRS10	Bacillus sp.	1.601
	T2_8_1_MRS9	Bacillus sp.	1.601
	T2_2_1_MRS12	Bacillus sp.	1.329
	T2_2_1_MRS13	Bacillus sp.	1.448
	T2_5_1_MRS11	Bacillus sp.	1.433
	T2_5_1_MRS15	Bacillus sp.	1.423
	T2_6_1_MRS14	Bacillus sp.	1.443
	T2_8_1_MRS12	Bacillus sp.	1.453
	T2_8_1_MRS13	Bacillus sp.	1.467
	T2_8_1_MRS4	Bacillus sp.	1.422
	T2_8_1_MRS5	Bacillus sp.	1.512
	T1_2_1_MRS1	not reliable identification	1.443
	T2_2_1_MRS2	not reliable identification	1.214
	T2_2_1_MRS3	not reliable identification	1.31
	T2_2_1_MRS9	not reliable identification	1.42
	T2_8_1_MRS14	not reliable identification	1.296
	T2_8_1_MRS8	not reliable identification	1.473
	T2_2_1_MRS11	Pediococcus pentosaceus	1.995
	T2_7_1_MRS2	Pediococcus pentosaceus	1.972
	T2_7_1_MRS4	Pediococcus pentosaceus	1.815
	T2_7_1_MRS5	Pediococcus pentosaceus	2.131
	T1_2_1_MRS3	Staphylococcus hominis	2.166
	T1_2_1_MRS4	Staphylococcus hominis	1.914
	T1_2_1_MRS5	Staphylococcus hominis	2.251
	T1_2_1_MRS9	Staphylococcus hominis	2.057
	T2_2_1_MRS4	Staphylococcus hominis	2.239
	T2_2_1_MRS6	Staphylococcus hominis	2.25
	T2_2_1_MRS7	Staphylococcus hominis	2.26
	T2_2_1_MRS8	Staphylococcus hominis	2.141
	T2_2_1_MRS10	Staphylococcus hominis	2.172
	T1_2_1_MRS2	Staphylococcus sp.	1.614
	T2_2_1_MRS1	Thauera sp.	1.383
